# Supplementary material for: Isolation, Characterization, and Safety Evaluation of the Novel Probiotic Strain Lacticaseibacillus paracasei IDCC 3401 via Genomic and Phenotypic Approaches
Source: Microorganisms. 2023 Dec 31;12(1):85. doi: 10.3390/microorganisms12010085 (PMC10821444; doi:10.3390/microorganisms12010085)
Supplement: Supplementary file 1 [file microorganisms-12-00085-s001.zip]

Archive with 1 entries (1 files):
- microorganisms-2771755-supplementary.pdf
